# Supplementary material for: Supramolecular Nanofibers from Collagen-Mimetic Peptides Bearing Various Aromatic Groups at N-Termini via Hierarchical Self-Assembly
Source: Int J Mol Sci. 2021 Apr 26;22(9):4533. doi: 10.3390/ijms22094533 (PMC8123610; doi:10.3390/ijms22094533)
Supplement: Supplementary file 1 [file ijms-22-04533-s001.zip]

Archive with 1 entries (1 files):
- ijms-1179998-supplementary.pdf
